# Supplementary material for: Novel Nickel(II), Palladium(II), and Platinum(II) Complexes with O,S Bidendate Cinnamic Acid Ester Derivatives: An In Vitro Cytotoxic Comparison to Ruthenium(II) and Osmium(II) Analogues
Source: Int J Mol Sci. 2022 Jun 15;23(12):6669. doi: 10.3390/ijms23126669 (PMC9224311; doi:10.3390/ijms23126669)
Supplement: Supplementary file 1 [file ijms-23-06669-s001.zip]

Archive with 1 entries (1 files):
- ijms-1668983-supplementary.pdf
